# Supplementary material for: Downregulation of pectin biosynthesis gene GAUT4 leads to reduced ferulate and lignin-carbohydrate cross-linking in switchgrass
Source: Commun Biol. 2019 Jan 17;2:22. doi: 10.1038/s42003-018-0265-6 (PMC6336719; doi:10.1038/s42003-018-0265-6)
Supplement: Supplementary file 2 — Supplementary Data 1 [file 42003_2018_265_MOESM2_ESM.xlsx]

## Sheet: Sheet1
Fig. 1 The molecular weights and glycosyl residue composition of the hemicellulose fractions from switchgrass data.
	Mn				Mw
	WT	2A	2B	4A	WT	2A	2B	4A
Replicate 1	31361	24373	28856	28037	43015	37393	42129	40992
Replicate 2	30933	29592	21723	30628	43442	40463	31713	42273
Replicate 3	31744	28823	29390	29457	43583	40348	42129	42159
Replicate 4	35563	23536	28140	29864	46831	36630	40455	41257
Replicate 5	34541	23922	28589	29097	45301	36104	40959	40799
Replicate 6	34238	26710	28273	28219	44560	37390	39740	40494
average	33063.3	26159.3	27495.2	29217	44455.3	38054.7	39520.8	41329
P-value	N/A	0.000411814	0.00278207	0.0015297	N/A	5.8936e-05	0.0278898	0.000761721
	Ara				Rha				Xyl				GalA				Man				Gal				Glc
	WT	2A	2B	4A	WT	2A	2B	4A	WT	2A	2B	4A	WT	2A	2B	4A	WT	2A	2B	4A	WT	2A	2B	4A	WT	2A	2B	4A
Replicate 1	5.5	6.93	6.3	6.93	0.162857	0.161515	0.16	0.2	64.53	72.6061	69.84	70.3333	0.21	0.07	0.04	0.032	0.0357143	0.04	0.03	0.03	0.58	0.545455	0.5	0.71	2.07143	1.81212	2.1	2.2
Replicate 2	5.691	6.56	6.58	6.85	0.16	0.18	0.19	0.18	64.02	71.36	68.05	71.47	0.2	0.08	0.03	0.026	0.05	0.03	0.03	0.02	0.61	0.53	0.53	0.63	2.13	2.16	2.22	1.93
Replicate 3	6.09091	6.42857	6.45455	6.69	0.18	0.172857	0.17	0.19	66.3636	69.8286	69	71.5625	0.16	0.06	0.03	0.02	0.0454545	0.03	0.02	0.02	0.772727	0.457143	0.681818	0.5	2.29091	1.91429	1.92727	3.03
Replicate 4	5.894	6.78	6.83	7.11	0.17	0.19	0.19	0.2	65.86	70.63	68.54	69.88	0.18	0.05	0.03	0.025	0.05	0.04	0.03	0.02	0.67	0.49	0.61	0.54	2.33	2.05	2.01	0.02
Average	5.79398	6.67464	6.54114	6.895	0.168214	0.176093	0.1775	0.1925	65.1934	71.1062	68.8575	70.8115	0.1875	0.065	0.0325	0.02575	0.0452922	0.035	0.0275	0.0225	0.658182	0.505649	0.580455	0.595	2.20558	1.9841	2.06432	1.795
P-value	N/A	0.002	0.005	0.0004	N/A	0.32	0.33	0.01	N/A	0.0003	0.001	0.0002	N/A	8e-05	1e-05	1e-05	N/A	0.06	0.005	0.002	N/A	0.02	0.24	0.36	N/A	0.07	0.16	0.002
Fig. 2 Relative abundance of lignin aromatic units in the GAUT4-KD and control switchgrass data
	S				G				H				S/G				FA				pCA				Tricin
	WT	2A	2B	4A	WT	2A	2B	4A	WT	2A	2B	4A	WT	2A	2B	4A	WT	2A	2B	4A	WT	2A	2B	4A	WT	2A	2B	4A
Replicate 1	33.5796	31.8776	32.4044	31.1139	61.3835	64.3927	61.5684	64.7169	5.03694	3.72968	6.02722	4.16926	0.547046	0.49505	0.526316	0.480769	13.8348	8.92573	9.07323	8.71189	36.9375	30.6025	33.3765	31.425	1.37676	0.988205	1.78224	0.684505
Replicate 2	36.1011	32.5945	33.2226	33.7838	57.7617	63.8853	60.4651	59.4595	6.13718	3.52021	6.31229	6.75676	0.625	0.510204	0.549451	0.568182	15.1625	8.47458	9.96678	10.1351	49.0975	35.2021	33.887	28.3784	3.3574	0.912647	1.59468	1.58784
Average	34.8403	32.2361	32.8135	32.4488	59.5726	64.139	61.0167	62.0882	5.58706	3.62494	6.16976	5.46301	0.586023	0.502627	0.537883	0.524476	14.4986	8.70015	9.52001	9.42351	43.0175	32.9023	33.6318	29.9017	2.36708	0.950426	1.68846	1.13617
P-value	N/A	0.185297	0.26584	0.322563	N/A	0.129843	0.525238	0.51323	N/A	0.072688	0.413015	0.937726	N/A	0.170512	0.358048	0.403519	N/A	0.014307	0.024872	.034859	N/A	0.259961	0.262939	0.171473	N/A	0.289111	0.565521	0.375471
Fig. 3 Lignin hydroxyl groups analyzed using 31P NMR after phosphitylation data
	Aliphatic OH				C5 substituted				Guaiacyl				p-Hydroxyphenyl				Catechol OH				Carboxylic acid OH
	WT	2A	2B	4A	WT	2A	2B	4A	WT	2A	2B	4A	WT	2A	2B	4A	WT	2A	2B	4A	WT	2A	2B	4A
Replicate 1	6.45	7.7	7.3	6.9	0.0570549	0.0399188	0.074006	0.051744	0.230791	0.210624	0.215114	0.228728	0.343464	0.313639	0.338737	0.322011	0.0118586	0.0139191	0.0270852	0.0110675	0.246134	0.099633	0.0983948	0.0834133
Replicate 2	6.72714	8.20093	8.32107	8.02121	0.0472775	0.0426001	0.0620418	0.206344	0.208882	0.19248	0.221327	0.317759	0.339714	0.354701	0.3778	0.395935	0.0166747	0.0197505	0.0255733	0.0566381	0.199309	0.1022	0.0984086	0.132953
Average	6.58857	7.95047	7.81054	7.4606	0.0521662	0.0412595	0.0680239	0.129044	0.219836	0.201552	0.21822	0.273243	0.341589	0.33417	0.358269	0.358973	0.0142667	0.0168348	0.0263292	0.0338528	0.222722	0.100916	0.0984017	0.108183
P-value	N/A	0.041635	0.147457	0.270759	N/A	0.095466	0.292893	0.448216	N/A	0.292893	0.865769	0.355169	N/A	0.782211	0.466193	0.675135	N/A	0.587607	0.042296	0.488037	N/A	0.035494	0.033831	0.079266
Fig. 4b Lignin retained in pretreated biomass data
	180°C				200°C				220°C
	WT	2A	2B	4A	WT	2A	2B	4A	WT	2A	2B	4A
Replicate 1	3.03811	2.74838	2.29592	2.63899	2.88439	2.24748	1.94283	2.0465	1.88435	1.82149	1.93773	2.36947
Replicate 2	3.23609	2.94607	2.47085	2.7062	2.97944	2.38871	1.99125	2.08209	1.93322	1.81757	1.90875	1.89732
Replicate 3	3.1425	2.96535	2.51771	2.8675	2.89901	2.38871	1.97915	2.06073	1.97123	1.8019	1.96672	2.01099
Average	3.1389	2.8866	2.42816	2.73756	2.92095	2.34164	1.97108	2.0631	1.9296	1.81365	1.93773	2.09259
P-value	N/A	0.05	0.001	0.01	N/A	0.0005	1e-05	1e-05	N/A	0.01	0.8	0.32
Supplementary Fig. 4 The glycosyl residue composition of the CEL fractions obtained by the TMS method data
	Ara				Rha				Xyl				Gal				Glc
	WT	2A	2B	4A	WT	2A	2B	4A	WT	2A	2B	4A	WT	2A	2B	4A	WT	2A	2B	4A
Replicate 1	1.96	1.7	1.7	1.628	0.11	0.051	0.046	0.042	5.975	5.341	5.312	5.021	0.064	0.068	0.065	0.062	0.987	0.691	0.977	0.9
Replicate 2	1.92	1.76	1.6	1.714	0.09	0.048	0.05	0.038	6.075	5.545	5.122	5.293	0.062	0.062	0.059	0.068	0.839	0.881	0.873	0.8
average	1.94	1.73	1.65	1.671	0.1	0.0495	0.048	0.04	6.025	5.443	5.217	5.157	0.063	0.065	0.062	0.065	0.913	0.786	0.925	0.85
P-value	N/A	0.03	0.03	0.03	N/A	0.04	0.04	0.03	N/A	0.04	0.02	0.03	N/A	0.59	0.78	0.59	N/A	0.4	0.91	0.55
Supplementary Fig. 6 Relative peak intensities of anomeric carbon from sugar units to total lignin aromatic subunits data
	Xyl/Ar	Ara/Ar
WT	0.692	0.399
2A	0.558	0.313
2B	0.558	0.35
4A	0.614	0.357
Supplementary Fig. 8 Lignin molecular weight and polydispersity index (PDI) data
	Mn				Mw				PDI
	WT	2A	2B	4A	WT	2A	2B	4A	WT	2A	2B	4A
Replicate 1	4575	4840	4471	4747	8498	9340	8579	9573	1.85749	1.92975	1.91881	2.01664
Replicate 2	4405	4939	4669	4832	9361	10061	8961	9686	2.12509	2.03705	1.91925	2.00455
average	4490	4889.5	4570	4789.5	8929.5	9700.5	8770	9629.5	1.99129	1.9834	1.91903	2.0106
P-value	N/A	0.055613	0.602241	0.087648	N/A	0.303891	0.76754	0.24899	N/A	0.961358	0.643276	0.89857
